# Supplementary material for: Effects of Clinical Pathways on Cesarean Sections in China: Length of Stay and Direct Hospitalization Cost Based on Meta-Analysis of Randomized Controlled Trials and Controlled Clinical Trials
Source: Int J Environ Res Public Health. 2021 May 31;18(11):5918. doi: 10.3390/ijerph18115918 (PMC8198843; doi:10.3390/ijerph18115918)
Supplement: Supplementary file 1 [file ijerph-18-05918-s001.zip]

Archive with 1 entries (1 files):
- ijerph-1178169-supplementary.pdf
